# Supplementary material for: Chemical Constituents from the Leaves of Ligustrum robustum and Their Bioactivities
Source: Molecules. 2023 Jan 2;28(1):362. doi: 10.3390/molecules28010362 (PMC9822135; doi:10.3390/molecules28010362)
Supplement: Supplementary file 1 [file molecules-28-00362-s001.zip]

Archive with 1 entries (1 files):
- molecules-2114623-supplementary.pdf
